# Supplementary material for: Enhanced Cytotoxic Effect of TAT–PLGA-Embedded DOXO Carried by Biomimetic Magnetic Nanoparticles upon Combination with Magnetic Hyperthermia and Photothermia
Source: Pharmaceutics. 2021 Jul 28;13(8):1168. doi: 10.3390/pharmaceutics13081168 (PMC8398382; doi:10.3390/pharmaceutics13081168)
Supplement: Supplementary file 1 [file pharmaceutics-13-01168-s001.zip]

Archive with 1 entries (1 files):
- pharmaceutics-1235282-supplementary.pdf
